# Supplementary material for: Maize Intercropping in the Traditional “Milpa” System. Physiological, Morphological, and Agronomical Parameters under Induced Warming: Evidence of related Effect of Climate Change in San Luis Potosí (Mexico)
Source: Life (Basel). 2022 Oct 12;12(10):1589. doi: 10.3390/life12101589 (PMC9605515; doi:10.3390/life12101589)
Supplement: Supplementary file 1 [file life-12-01589-s001.zip]

Archive with 1 entries (1 files):
- life-1915707-supplementary.pdf
